# Supplementary material for: Early embryo mortality in natural human reproduction: What the data say
Source: F1000Res. 2017 Jun 7;5:2765. Originally published 2016 Nov 25. [Version 2] doi: 10.12688/f1000research.8937.2 (PMC5443340; doi:10.12688/f1000research.8937.2)
Supplement: Figure 2 data — See README.docx for a description of the file. [file f1000research-5-12388-s0000.tgz]

Archive with 1 entries (1 files):
- b40bc287-7c9e-49b4-820b-9f0bb2249e4c_Fig1_data.zip
