# Supplementary material for: Early embryo mortality in natural human reproduction: What the data say
Source: F1000Res. 2017 Jun 7;5:2765. Originally published 2016 Nov 25. [Version 2] doi: 10.12688/f1000research.8937.2 (PMC5443340; doi:10.12688/f1000research.8937.2)
Supplement: Figure 3 data — See README.docx for a description of the file. [file f1000research-5-12388-s0001.tgz]

Archive with 1 entries (1 files):
- c74e5f66-b185-4b19-90a3-5f56de41d412_Fig2_data.zip
