# Supplementary material for: Early embryo mortality in natural human reproduction: What the data say
Source: F1000Res. 2017 Jun 7;5:2765. Originally published 2016 Nov 25. [Version 2] doi: 10.12688/f1000research.8937.2 (PMC5443340; doi:10.12688/f1000research.8937.2)
Supplement: Pseudo-datasets of Hertig’s study, obtained via a bootstrap procedure — See README.docx for a description of the files. [file f1000research-5-12388-s0003.tgz]

Archive with 1 entries (1 files):
- 263e7816-d3e9-4aff-97f8-32772f3b526d_Dataset_4.zip
